# Supplementary material for: Hit Compounds and Associated Targets in Intracellular Mycobacterium tuberculosis
Source: Molecules. 2022 Jul 12;27(14):4446. doi: 10.3390/molecules27144446 (PMC9324642; doi:10.3390/molecules27144446)
Supplement: Supplementary file 1 [file molecules-27-04446-s001.zip]

Archive with 1 entries (1 files):
- molecules-1795141-supplementary.pdf
